# Supplementary material for: The Role of Dorsal Raphe Serotonin Neurons in the Balance between Reward and Aversion
Source: Int J Mol Sci. 2020 Mar 21;21(6):2160. doi: 10.3390/ijms21062160 (PMC7139834; doi:10.3390/ijms21062160)
Supplement: Supplementary file 1 [file ijms-21-02160-s001.zip]

Archive with 3 entries (3 files):
- Supplementary Figures.pdf
- Supplementary movie 1 Venus.mp4
- Supplementary movie 2 CheRiff.mp4
